# Supplementary material for: Comparative Analysis of the Antitumor Activity of Cis- and Trans-Resveratrol in Human Cancer Cells with Different p53 Status
Source: Molecules. 2021 Sep 14;26(18):5586. doi: 10.3390/molecules26185586 (PMC8466563; doi:10.3390/molecules26185586)
Supplement: Supplementary file 1 [file molecules-26-05586-s001.zip]

Archive with 1 entries (1 files):
- molecules-1321474-supplementary.pdf
